# Supplementary material for: Integrated Inflammatory and Gut Microbial Signatures in Major Depressive Disorder: A Case–Control Study
Source: Brain Sci. 2026 Jun 28;16(7):681. doi: 10.3390/brainsci16070681 (PMC13407155; doi:10.3390/brainsci16070681)
Supplement: Supplementary file 1 [file brainsci-16-00681-s001.zip]

Archive with 1 entries (1 files):
- brainsci-4309552-supplementary.pdf
